# Supplementary material for: An ACE2-Alamandine Axis Modulates the Cardiac Performance of the Goldfish Carassius auratus via the NOS/NO System
Source: Antioxidants (Basel). 2022 Apr 12;11(4):764. doi: 10.3390/antiox11040764 (PMC9026556; doi:10.3390/antiox11040764)
Supplement: Supplementary file 1 [file antioxidants-11-00764-s001.zip]

Archive with 1 entries (1 files):
- antioxidants-1652286-supplementary.pdf
